# Supplementary material for: Ligand-Based Discovery of a Small Molecule as Inhibitor of α-Synuclein Amyloid Formation
Source: Int J Mol Sci. 2022 Nov 27;23(23):14844. doi: 10.3390/ijms232314844 (PMC9738895; doi:10.3390/ijms232314844)
Supplement: Supplementary file 1 [file ijms-23-14844-s001.zip]

Archive with 1 entries (1 files):
- ijms-1951624-supplementary.pdf
